# Supplementary material for: Development of high-resolution daily gridded temperature datasets for the central north region of Egypt
Source: Sci Data. 2019 Jul 31;6:138. doi: 10.1038/s41597-019-0144-0 (PMC6668447; doi:10.1038/s41597-019-0144-0)
Supplement: Supplementary file 1 — Download metadata file [file 41597_2019_144_MOESM1_ESM.zip]

Archive with 3 entries (3 files):
- s_Chung008A_study.txt
- a_Chung008A_assay.txt
- i_Investigation.txt
