# Supplementary material for: Development of high-resolution daily gridded temperature datasets for the central north region of Egypt
Source: Sci Data. 2019 Jul 31;6:138. doi: 10.1038/s41597-019-0144-0 (PMC6668447; doi:10.1038/s41597-019-0144-0)
Supplement: Supplementary file 1 — Download metadata file [file 41597_2019_144_MOESM1_ESM.zip › s_Chung008A_study.txt]

Source Name	Characteristics[geographical location]	Term Source REF	Term Accession Number	Characteristics[environment type]	Term Source REF	Term Accession Number	Characteristics[Southernmost latitude]	Unit	Term Source REF	Term Accession Number	Characteristics[Northernmost latitude]	Unit	Term Source REF	Term Accession Number	Characteristics[Westernmost longitude]	Unit	Term Source REF	Term Accession Number	Characteristics[Easternmost longitude]	Unit	Term Source REF	Term Accession Number	Protocol REF	Sample Name	Factor Value[geographic location]
CPC	Egypt	GAZ	GAZ:00003934	climate system	ENVO	ENVO:01001364	29.5	degree	UO	UO:0000185	31.55	degree	UO	UO:0000185	29.5	degree	UO	UO:0000185	33	degree	UO	UO:0000185	Data	data from CPC
PGF v.1	Egypt	GAZ	GAZ:00003934	climate system	ENVO	ENVO:01001364	29.5	degree	UO	UO:0000185	31.55	degree	UO	UO:0000185	29.5	degree	UO	UO:0000185	33	degree	UO	UO:0000185	Data	data from PGF v.1
WorldClim v.2	Egypt	GAZ	GAZ:00003934	climate system	ENVO	ENVO:01001364	29.5	degree	UO	UO:0000185	31.55	degree	UO	UO:0000185	29.5	degree	UO	UO:0000185	33	degree	UO	UO:0000185	Data	data from WorldClim v.2
CRU TS v4.01	Egypt	GAZ	GAZ:00003934	climate system	ENVO	ENVO:01001364	29.5	degree	UO	UO:0000185	31.55	degree	UO	UO:0000185	29.5	degree	UO	UO:0000185	33	degree	UO	UO:0000185	Data	data from CRU TS v4.01
UDel v5.01	Egypt	GAZ	GAZ:00003934	climate system	ENVO	ENVO:01001364	29.5	degree	UO	UO:0000185	31.55	degree	UO	UO:0000185	29.5	degree	UO	UO:0000185	33	degree	UO	UO:0000185	Data	data from UDel v5.01
CHELSA v1.2	Egypt	GAZ	GAZ:00003934	climate system	ENVO	ENVO:01001364	29.5	degree	UO	UO:0000185	31.55	degree	UO	UO:0000185	29.5	degree	UO	UO:0000185	33	degree	UO	UO:0000185	Data	data from CHELSA v1.2
