# Supplementary material for: Development of high-resolution daily gridded temperature datasets for the central north region of Egypt
Source: Sci Data. 2019 Jul 31;6:138. doi: 10.1038/s41597-019-0144-0 (PMC6668447; doi:10.1038/s41597-019-0144-0)
Supplement: Supplementary file 1 — Download metadata file [file 41597_2019_144_MOESM1_ESM.zip › a_Chung008A_assay.txt]

Sample Name	Protocol REF	Assay Name	Raw Data File	Comment[Data Repository]	Comment[Data Record Accession]	Comment[Data Record URI]
data from CPC	Data development	CPC contribution to max temperature dataset	Central_North_Egypt_Tmax_1981-2017.nc	figshare	doi:10.6084/m9.figshare.7504232	https://doi.org/10.6084/m9.figshare.7504232
data from PGF v.1	Data development	PGF v.1 contribution to max temperature dataset	Central_North_Egypt_Tmax_1981-2017.nc	figshare	doi:10.6084/m9.figshare.7504232	https://doi.org/10.6084/m9.figshare.7504232
data from WorldClim v.2	Data development	WorldClim v.2 contribution to max temperature dataset	Central_North_Egypt_Tmax_1981-2017.nc	figshare	doi:10.6084/m9.figshare.7504232	https://doi.org/10.6084/m9.figshare.7504232
data from CRU TS v4.01	Data development	CRU TS v4.01 contribution to max temperature dataset	Central_North_Egypt_Tmax_1981-2017.nc	figshare	doi:10.6084/m9.figshare.7504232	https://doi.org/10.6084/m9.figshare.7504232
data from UDel v5.01	Data development	UDel v5.01 contribution to max temperature dataset	Central_North_Egypt_Tmax_1981-2017.nc	figshare	doi:10.6084/m9.figshare.7504232	https://doi.org/10.6084/m9.figshare.7504232
data from CHELSA v1.2	Data development	CHELSA v1.2 contribution to max temperature dataset	Central_North_Egypt_Tmax_1981-2017.nc	figshare	doi:10.6084/m9.figshare.7504232	https://doi.org/10.6084/m9.figshare.7504232
data from CPC	Data development	CPC contribution to min temperature dataset	Central_North_Egypt_Tmin_1981-2017.nc	figshare	doi:10.6084/m9.figshare.7504232	https://doi.org/10.6084/m9.figshare.7504232
data from PGF v.1	Data development	PGF v.1 contribution to min temperature dataset	Central_North_Egypt_Tmin_1981-2017.nc	figshare	doi:10.6084/m9.figshare.7504232	https://doi.org/10.6084/m9.figshare.7504232
data from WorldClim v.2	Data development	WorldClim v.2 contribution to min temperature dataset	Central_North_Egypt_Tmin_1981-2017.nc	figshare	doi:10.6084/m9.figshare.7504232	https://doi.org/10.6084/m9.figshare.7504232
data from CRU TS v4.01	Data development	CRU TS v4.01 contribution to min temperature dataset	Central_North_Egypt_Tmin_1981-2017.nc	figshare	doi:10.6084/m9.figshare.7504232	https://doi.org/10.6084/m9.figshare.7504232
data from UDel v5.01	Data development	UDel v5.01 contribution to min temperature dataset	Central_North_Egypt_Tmin_1981-2017.nc	figshare	doi:10.6084/m9.figshare.7504232	https://doi.org/10.6084/m9.figshare.7504232
data from CHELSA v1.2	Data development	CHELSA v1.2 contribution to min temperature dataset	Central_North_Egypt_Tmin_1981-2017.nc	figshare	doi:10.6084/m9.figshare.7504232	https://doi.org/10.6084/m9.figshare.7504232
