# Supplementary material for: Development of high-resolution daily gridded temperature datasets for the central north region of Egypt
Source: Sci Data. 2019 Jul 31;6:138. doi: 10.1038/s41597-019-0144-0 (PMC6668447; doi:10.1038/s41597-019-0144-0)
Supplement: Supplementary file 1 — Download metadata file [file 41597_2019_144_MOESM1_ESM.zip › i_Investigation.txt]

# Investigation File generated for Scientific Data with Investigation File Authoring Tool version 0.1.0 on 05/07/2019 - This metadata file is CC0
ONTOLOGY SOURCE REFERENCE
Term Source Name	GAZ	UO	EFO	ERO	OBI	ENVO
Term Source File	http://data.bioontology.org/ontologies/GAZ	http://data.bioontology.org/ontologies/UO	http://data.bioontology.org/ontologies/EFO	http://data.bioontology.org/ontologies/ERO	http://data.bioontology.org/ontologies/OBI	http://data.bioontology.org/ontologies/ENVO
Term Source Version	$Revision: 1.512 $	unknown	3.7.0	2013-08-02	2014-08-18	
Term Source Description	Gazetteer	Units of Measurement Ontology	Experimental Factor Ontology	Eagle-I Research Resource Ontology	Ontology for Biomedical Investigations	Environment Ontology
INVESTIGATION
Investigation Identifier
Investigation Title
Investigation Description
Investigation Submission Date
Investigation Public Release Date
INVESTIGATION PUBLICATIONS
Investigation PubMed ID
Investigation Publication DOI
Investigation Publication Author List
Investigation Publication Title
Investigation Publication Status
Investigation Publication Status Term Accession Number
Investigation Publication Status Term Source REF
INVESTIGATION CONTACTS
Investigation Person Last Name
Investigation Person Mid Initials
Investigation Person First Name
Investigation Person Address
Investigation Person Phone
Investigation Person Fax
Investigation Person Email
Investigation Person Affiliation
Investigation Person Roles
Investigation Person Roles Term Accession Number
Investigation Person Roles Term Source REF
STUDY
Study Identifier	10.1038/s41597-019-0144-0
Study Title	Development of high-resolution daily gridded temperature datasets for the central north region of Egypt
Study Submission Date	07/01/2019
Study Public Release Date	31/07/2019
Study Description	https://www.nature.com/articles/s41597-019-0144-0
Study File Name	s_Chung008A_study.txt
Comment[Subject Keywords]	""
Comment[Manuscript Licence]	CC BY-4.0
Comment[Experimental Metadata Licence]	CC0
Comment[Supplementary Information File Name]
Comment[Supplementary Information File Type]
Comment[Supplementary Information File URL]
Comment[Data Repository]	figshare
Comment[Data Record Accession]	doi:10.6084/m9.figshare.7504232
Comment[Data Record URI]	https://doi.org/10.6084/m9.figshare.7504232
STUDY DESIGN DESCRIPTORS
Study Design Type	time series design	modeling and simulation objective
Study Design Type Term Accession Number	http://www.ebi.ac.uk/efo/EFO_0001779	ERO:0100102
Study Design Type Term Source REF	EFO	ERO
STUDY PUBLICATIONS
Study PubMed ID
Study Publication DOI
Study Publication Author List
Study Publication Title
Study Publication Status
Study Publication Status Term Accession Number
Study Publication Status Term Source REF
STUDY FACTORS
Study Factor Name	geographic location
Study Factor Type	geographic location
Study Factor Type Term Accession Number	GAZ:00000448
Study Factor Type Term Source REF	OBI
STUDY ASSAYS
Study Assay Measurement Type	temperature
Study Assay Measurement Type Term Accession Number	PATO:0000146
Study Assay Measurement Type Term Source REF	ENVO
Study Assay Technology Type	computational modeling technique
Study Assay Technology Type Term Accession Number	ERO:0001251
Study Assay Technology Type Term Source REF	ERO
Study Assay Technology Platform	""
Study Assay File Name	a_Chung008A_assay.txt
STUDY PROTOCOLS
Study Protocol Name	Data	Data development
Study Protocol Type	information acquisition	data transformation
Study Protocol Type Term Accession Number	OBI:0600013	OBI:0200000
Study Protocol Type Term Source REF	OBI	ERO
Study Protocol Description		
Study Protocol URI	""	""
Study Protocol Version		
Study Protocol Parameters Name	""	""
Study Protocol Parameters Name Term Accession Number	""	""
Study Protocol Parameters Name Term Source REF	""	""
Study Protocol Components Name	""	""
Study Protocol Components Type	""	""
Study Protocol Components Type Term Accession Number	""	""
Study Protocol Components Type Term Source REF	""	""
STUDY CONTACTS
Study Person Last Name	Nashwan	Shahid	Chung
Study Person First Name	Mohamed Salem	Shamsuddin	Eun-Sung
Study Person Mid Initials
Study Person Email	""	""	eschung@seoultech.ac.kr
Study Person Phone
Study Person Fax
Study Person Address
Study Person Affiliation	Construction and Building Engineering Department, College of Engineering and Technology, Arab Academy for Science, Technology and Maritime Transport (AASTMT), 2033 - Elhorria, Heliopolis, Cairo, Egypt	School of Civil Engineering, Faculty of Engineering, Universiti Teknologi Malaysia (UTM), 81310, Skudai, Johor, Malaysia	Department of Civil Engineering, Seoul National University of Science and Technology, Nowon-gu, 01811, Seoul, South Korea
Study Person Roles
Study Person Roles Term Accession Number
Study Person Roles Term Source REF
Comment[Study Person ORCID]	0000-0003-4007-5878	0000-0001-9621-6452	0000-0002-4329-1800
Comment[Funder]
Comment[FundRef ID]
Comment[Funder Term Source REF]
Comment[Grant Identifier]
